# Supplementary material for: A unique case of diagnosis of a heterotopic pregnancy at 26 weeks – case report and literature review
Source: BMC Pregnancy Childbirth. 2021 Jan 18;21:61. doi: 10.1186/s12884-020-03465-y (PMC7814709; doi:10.1186/s12884-020-03465-y)
Supplement: Supplementary file 1 — Additional file 1: Table 1. List of case reports of heterotopic pregnancies used in the analysis. [file 12884_2020_3465_MOESM1_ESM.xlsx]

## Sheet: OSTATECZNA WERSJA
	Author	Date of Publication	No of cases													GA at diagnosis	symptoms &signs	Vaginal bleeding	Abdominal pain	Haemorrhagic shock	Nausea and vomiting	Syncope		Asymptomatic/usg	Natural conception	Ovulation stymulation	IUI	IVF	1	2	3	4	other (lack of data)	tubal (ampullary + isthmus)	cornual	interstitial	ovarian	cervical	abdominal	other
3	Tamhane NA (1)	2018	1	32									1			10	pelvic pain, vaginal spotting	1	1									1					1	1								LPT, right saplpingectomy
5.01	Wu Z (2)	2018	50					1								7		24	17	1	2			15		6	2	42		24	11		7	28	5	11		1	2	3 tubal stump	Ampullary + laparoscopy salpingectomy
9	Gundabattula SR (3)	2017	1	32								1				9	acute pain, hemorrhagic shock		1	1						1	1										1				1- excision of tumor
10	Lyu J (4)	2017	55													6	Asymptomatic 19 Abdominal pain 16 Vaginal bleeding 8 Abdominal pain and vaginal bleeding 10 (18.2) Rectal tenesmus 2 (3.6)	18	26					19				55		47	8			40	6	9
13	Guan Y (5)	2017	56													6	22 asymptomatic, 12 abdominal pain, 10 vaginal bleeding, and 12 both symptoms	22	24					22				56		49	7			46		6	1	2			44 salpingectomy, 2 conserv.	cervical aspiration TA/Foley 24h
15	Aoki Y (6)	2017	1	33					1							6	abdominal pain		1									1	1							1					1
16	Savasi V (7)	2016	1	30	3	1										9	acute pain, spotting	1	1						1									1							1
17	Yu H (8)	2016	1	33	2	1							1			10	0							1				1			1									scar				1 mL of 10% KCl using a 20-G needle inserted transabdominally
18	Subedi J (9)	2016	1	33	0	0		1								5	vaginal bleeding	1										1		1								1											uterine artery embolization +HSC
19	Hutchinson M (10)	2016	1	29	3	1							1			12	abdominal pain		1								1							1							salpingectomy
21	Lee JS (11)	2016	1	40				1								5	pain		1									1	1					1															1
22	Jeon JH (12)	2016	48													7	41symptoms (vaginal bleeding, pain) 7 asymptomatic	7	40	9				7		8	7	40					40	34		9		2		unknown 3	33 laparoscopic salpingectomy	10					induced ab -cervical???	1	MTX 3
23.11	Kim MJ (13)	2016	13	30	2	0			1							6	pain	2	4					7				13		6	3	3	1		13						LSC- cornual resection
24	Pinto BB (14)	2016	1	35					1							6	0							1				1			1							1									cervical curretage
28	Mustafa KB (15)	2016	1	37	2	0										8	abdominal pain, vaginal spoting	1	1									1		1				1						bilateral tubal	LPSC - bilateral salpingectomy
29.01	Xu Y (16)	2016	1	28	3	0			1							6	abdominal pain		1	1								1		1							1				LPSC
29.02	Xu Y (16)	2016	1	28	0	0			1							8			1									1		1						1							500	1
31.01	Ouyang Y (17)	2015	6	34	2	1			1							6	abdominal pain, vaginal bleeding	3	4					1				6		5	1									scar								conservative
32	Liu M (18)	2015	41	31.46												no data	abdominal pain due to peritoneal irritation appeared in 36.59%, vaginal bleeding in 46.34%	19	15									41		41				41							39 cases were treated with excision of the affected oviduct by laparoscopy , The other 2 cases were diagnosed with extra-uterine heart beats whereas the intra-uterine embryo stopped growth.
33	Mihmanli V (19)	2016	1	34	3	3							1			10	abdominal pain		1						1									1								right salpingectomy
34	Tufan C (20)	2015	1	26	4	2					1					8	abdominal pain, syncope		1			1			1										1							right uterine cornual resection , the intrauterine gestational sac was accidently ruptured The intrauterine pregnancy, was aspirated
36	Ezzati M (21)	2015	1	29										1		14	abdominal pain		1	1								1		1				1							LPSC - salpingectomy
37	Gergolet M (22)	2015	1	34	2	1							1			11	abdominal pain shock		1	1								1	1					1							LPSC - salpingectomy
39	Tsakos E (23)	2015	1	42	1	0		1								5	0							1				1		1								1									suction and Foley catheter, shirodkar suture
41	Buca DI (24)	2015	1	37	0	0		1								5	0							1				1			1			1						bilateral tubal	LPSC - bilateral salpingectomy
42	Fukuda T (25)	2014	1	32	1	0										9	abdominal pain, bleeding	1	1							1	1							1						bilateral tubal	LPSC - salpingectomy L, salpingotomy R
45	Alvarez M (26)	2014	1					1								5	pain, bleeding	1	1									1		1					1							LPTM wedge resection
46	Felekis T (27)	2014	1	26	0	0					1					8	pain,bleeding	1	1									1		1				1							lpsc salpingostomy
47	Alptekin H (28)	2014	1	36	2	0						1				9	pain, bleeding	1	1						1									1								lptm-salpingectomy
49	Shetty SK (29)	2013	1	27	0	0			1							6	abdominal pain		1									1			1			1								lptm-salpingectomy
50	Lin CK (30)	2013	1	32	2	1				1						7	pain,bleeding	1	1									1				1		1				1		tubal + cervical							lpsc salpingectomy/ cervical - LEEP of protruding cervical mass
51	Li XH (31)	2013	132													6				10				122										103	3	23		2		1 intramural
52	Zhaoxia L (32)	2013	1	28				1								5	pain,bleeding	1	1									1			1								1			LPTM
54.01	Farnaghi S (33)	2013	1	33					1							6	no							1				1		1										stump after salpingectomy	lpsc - stump resection R
54.02	Farnaghi S (33)	2013	1	34					1							6	no							1				1		1										stump after salpingectomy	lpsc - stump resection L
56.01	Shavit T (34)	2013	1	35					1							6	pain,bleeding	1	1							1								1							lpsc - salpingectomy
56.02	Shavit T (34)	2013	1	35					1							6	pain,bleeding	1	1						1										1														Metotrexat
57	Sparić R (35)	2012	1	28								1				9	acute abdomen		1	1								1		1				1								LPTM- salpingectomy
58.01	Ko JK (36)	2012	13									1				7	vaginal bleeding	2	10					2	2		1	10		7	2		1	9		2	1			scar	lpsc salpingectomy
59	Allison JL (37)	2012	1	31					1							6	no							1		1											1									1
60	Ikechebelu JI (38)	2012	1								1					8	vaginal bleeding	1								1	1							1								lptm salpingectomy
62.01	Wang Y (39)	2012	5	29	0	0			1							7	abdominal pain, vaginal bleeding diff in breathing	1	1		1							1					1	1							lpsc - conversion to lptm -adhessions, OHSS	lptm salpingectomy
63	Bai XX (40)	2012	1	37	2	1				1						7	no							2				5		1	1		3			5							1			1
66	Mayer RB (41)	2012	1	31												7	vaginal bleeding	1										1					1							scar								1	transfussion
61	Tomić V (42)	2011	1	31					1							6	abdominal pain, emesis, diarrhea and sudden loss of consciousness		1		1	1			1									1								lptmx2 partial right salpingectomy at second time
65	Migda M. (43)	2011	1	34											1	16								1					1				1					1
69	Abdallah Y (44)	2011	1	42												6	no							1				1		1				1							LPSC salpingectomy
70	Sánchez-Ferrer ML (45)	2011	1	33	0	0			1							6		1					1					1		1								1
71	Okamura Y (46)	2011	1	31	2	0				1						7	abdominal pain, vaginal bleeding	1	1									1			1			1							LPSC - excision
73	Mancini F (47)	2011	1	41	0	0				1						7	abdominal pain		1									1		1				1							LPSC - bilateral salpingectomy
74	Vitner D (48)	2011	1	47				1								5	vaginal bleeding	1										1			1							1		twin cervical							D&C
75	Fisher SL (49)	2011	1	30	2	1								1		11	abdominal distension, OHSS		1							1	1							1						tubal bilateral	LPSC - bilateral salpingectomy
76	Georgiou EX (50)	2011	1	37	0	0								1		12							1	1				1		1									1				transf of 7 units						1
77	Faschingbauer F (51)	2011	1	25	0	0						1				9	vaginal bleeding	1								1												1									Shirodkar cerclage tied after suction &curettage
79	Brunette DD (52)	2011	1	32					1							6	abdominal pain, nausea with vomiting, and syncope		1		1	1						1		1										no data - ectopic	LPSC - excision
83	Litwicka K (53)	2011	1	31	1	0			1							6	abdominal pain, vaginal bleeding	1	1									1		1				1							LPSC - salpingectomy
80	Melendez J (54)	2010	1	33						1						7	abdominal pain		1						1									1								LPTM - salpingectomy
81	Singhal M (55)	2010	1	29	2								1			10	no							1				1					1							scar							y transvaginal needle aspiration
82	Gupta R (56)	2010	1	37					1							6	no							1				1			1									twin scar							KCL + MTX
84	Bugatto F (57)	2010	1	28		0								1		12	abdominal pain		1							1	1							1								LPTM - salpingectomy
85	Maruotti GM (58)	2010	1	34					1							6								1	1									1															1
86	Sturlese E (59)	2010	1	42	1											7	pelvic pain		1									1					1	1
88	Kamath MS (60)	2010	1													7	pelvic pain		1									1			1			1
87	Kasum M. (61)	2009	1	34												7	pelvic pain		1									1			1			1
88	Fujioka (62)	2009	1	39	4	1				1						7	vaginal bleeding	1										1		1						1											MTX was administered IM a total of 3 times at a dosage of 50 mg/m2 each time
89	Luo X (63)	2009	12						6	4	2					7							10	12				12		10	2										1				4				8
92	Shah AA (64)	2009	1	34	4	2				1						7	amenorrhea, mild lower abdominal pain, vaginal spotting, vomiting and diarrhoea		1		1					1								1								LPT, left slpingectomy					1
93	Sentilhes L (65)	2009	1	33	1	1				1						7	no						1	1				1		1								1		cervico-isthmic									1
97	Lautmann K (66)	2009	1		2	1								1		13	USG changes						1	1				1		1								1					1						preoperative placement of bilateral hypogastric artery occlusion balloons
90	Honarbakhsh A (67)	2008	1	22	1	1										7	USG changes						1	1				1		1										horn								1
91	Hsieh BC (68)	2008	1	34	1	1										6	acute left chest pain radiating to left shoulde		1						1									1							LPSC, salpingectomy						curettage
95	Bildik F (69)	2008	1		3	1		1								5	vaginal bleeding without abdominal pain	1										1		1				1							LPSC, salpingectomy
101	Knopman JM (70)	2007	1		4	0				1						7	lower abdominal and rectal pain		1									1		1				1							LPSC						abortion
102	Prorocic M (71)	2007	1		1	0			1							6	hemorrhage			1								1		1								1			operative removal				1
103	Suzuki M (72)	2007	1		1	0	1									4	USG changes						1	1				1		1								1					1			1
104	Ocal P (73)	2007	1		1	0		1								5	USG changes						1	1				1			1			1												1
107	Divry V (74)	2007	1		1	0			1							6	vaginal bleeding	1										1			1				1						LPSC	LPT, resection of the CORUNAL PREGNANCY
111	Daponte A (75)	2007	1		1	0			1							6	vaginal bleeding and lower abdominal pain	1	1						1	1											1				LPSC, geu EXCISION FROM OVARY
109	Cirillo D (76)	2006	1		1	0					1					8	right iliac fossa pain, nausea and anorexia		1		1							1						1								LPT, salpingectomy							appendectomy
112	Flisser E (77)	2006	1		1	0				1						7	lower abdominal pain		1									1			1			1							LPSC, salpingectomy
113	Ben-Ami I (78)	2006	1		2	0				1						7	lower abdominal pain		1						1									1							LPSC, salpingectomy
113	Ben-Ami I (78)	2006	1		3	0				1						7	lower abdominal pain		1			1						1			1				1						LPSC resection of the tubal stump
114	Naki MM (79)	2006	1		1	0				1						7	lower abdominal pain		1							1								1								LPT, salpingectomy
115	Goldstein JS (80)	2006	1		1	0				1						7								1	1									1							LPSC, salpingectomy			KCL feticide of ectopic pregnancy
116	Korkontzelos I (81)	2005	1		1	0				1						7	haemorrhagic shock			1						1								1								LPT, salpingectomy
117	Muller Vranjes A (82)	2006	1		1	0							1			10	haemorrhagic shock: faintness, RR 90/60 and rapid pulse about 90 with beaded sweat			1						1								1							LPSC, salpingectomy
118	Childs AJ (83)	2005	1		4	2							1			10	9 weeks vanishing twin, left lower quadrant pain, vomiting, and constipation, no signs in USG, CT left adnexa mass		1		1		1			1	1							1							LPSC, salpingectomy
119	van der Weiden RM (84)	2005	1		2	2					1					8	usg changes						1					1		1					1									KCL feticide of ectopic pregnancy
121	Ozgur K (85)	2005	1		1	1				1						7	USG changes						1	1				1			1				1									ultrasonographically guided transvaginal injection of KCl into the thorax of ectopic fetus.
	Table 1. List of case reports of heterotopic pregnances used in analysis. No - Number, GA - Gestational age, IUI - intrauterine insemination, IVF- In vitro fertilisation, TOP - termination of pregnancy.
[truncated: 9 more columns]
